# Supplementary material for: The classification method of donkey breeds based on SNPs data and machine learning
Source: Front Genet. 2025 Apr 9;16:1496246. doi: 10.3389/fgene.2025.1496246 (PMC12014536; doi:10.3389/fgene.2025.1496246)
Supplement: Supplementary file 1 [file DataSheet1.csv]

	index	0	1	2	3	4	5	6	7	8	9	10	11	12	13	14	15	16	17	18	19	20	21	22	23	24	25	26	27	28	29	30	31	32	33	34	35	36	37	38	39	40	41	42	43	44	45	46	47
0	Biyang	1	1	0	0	0	1	0	0	0	0	0	0	0	1	1	0	0	0	0	0	0	0	0	2	0	0	1	0	0	1	0	0	0	0	0	0	0	0	1	0	0	0	0	0	2	0	0	0
1	Biyang	1	0	1	1	0	0	1	0	1	0	0	0	0	1	0	0	0	2	1	0	2	0	0	2	0	0	0	0	0	0	0	0	1	0	1	0	0	0	0	0	0	0	1	0	2	0	0	0
2	Biyang	0	0	0	2	0	0	0	0	2	0	0	0	0	1	0	1	0	1	0	0	2	0	0	1	1	0	2	0	0	0	0	0	0	0	1	1	0	0	0	0	0	0	2	0	0	1	0	0
3	Biyang	1	0	1	1	0	1	1	0	1	1	0	0	1	0	0	0	0	1	0	1	2	0	0	1	0	0	0	2	1	0	0	0	0	0	1	0	0	0	0	1	0	0	1	0	1	0	0	1
4	Guangling	1	0	0	1	1	0	1	0	0	0	1	1	0	1	0	0	1	0	1	0	0	1	1	1	0	0	1	0	1	1	0	0	0	0	1	0	0	0	0	0	0	0	1	0	2	0	0	0
5	Guangling	0	0	1	1	0	0	0	0	1	0	0	0	0	0	0	0	1	1	1	0	0	2	0	1	0	0	0	0	1	1	0	0	0	0	1	0	0	1	0	0	1	0	2	0	1	0	1	0
6	Guangling	1	0	0	0	0	0	1	0	1	1	0	0	1	0	0	1	0	0	0	1	1	0	0	0	0	1	1	1	1	0	0	0	0	1	1	0	0	0	0	1	0	0	1	0	1	0	0	1
7	Guangling	1	0	0	1	0	1	0	0	1	0	0	0	0	1	0	1	0	1	0	1	1	0	0	1	1	0	1	1	0	0	1	0	0	1	1	0	0	0	1	1	0	0	1	0	2	1	0	0
8	Hetian	0	0	0	2	0	0	0	0	2	1	1	0	0	1	0	0	0	1	1	1	2	0	0	0	0	0	0	1	1	1	1	0	0	0	1	0	1	0	0	1	0	0	1	0	0	0	1	1
9	Hetian	1	0	0	1	1	0	0	1	1	0	0	0	0	1	0	0	0	1	0	0	2	0	1	1	0	0	0	0	0	1	1	0	0	0	1	0	0	0	0	0	0	0	1	0	1	0	0	0
10	Hetian	0	1	0	1	0	0	0	0	1	1	0	1	0	1	0	1	0	0	1	0	1	0	0	1	1	0	0	0	1	0	0	0	0	0	1	0	1	0	0	0	0	0	1	0	0	0	1	0
11	Hetian	1	0	0	1	1	0	0	0	1	0	0	0	0	0	0	0	0	0	0	0	1	0	1	1	1	0	1	0	0	0	0	1	0	1	1	0	0	0	0	0	0	0	1	1	1	0	2	0
12	Jiami	1	0	0	0	1	1	0	0	1	0	0	0	0	1	1	0	0	0	0	1	0	0	1	1	0	1	0	0	0	0	0	0	0	0	1	0	0	1	0	0	0	0	0	0	2	0	0	0
13	Jiami	1	0	0	1	0	0	0	0	1	0	0	0	0	0	0	1	0	1	1	0	1	0	0	1	1	0	0	1	0	0	0	1	1	0	1	0	0	0	0	0	0	0	2	1	0	0	0	1
14	Jiami	1	0	1	1	0	0	0	0	1	0	0	0	1	0	0	0	0	1	0	0	2	0	0	1	0	0	1	0	0	0	1	1	0	0	1	0	0	0	0	0	0	0	1	0	1	0	0	0
15	Jiami	0	0	0	0	0	0	0	1	1	1	0	1	0	1	1	1	0	0	0	0	0	0	0	1	0	0	2	0	0	0	0	0	1	0	1	1	0	1	0	0	0	0	1	0	0	0	1	0
16	Jiami	0	0	0	1	0	1	0	0	1	0	0	0	0	0	0	1	0	0	1	0	1	0	0	1	1	0	2	0	0	0	1	0	1	1	1	1	0	1	0	0	0	0	1	1	0	1	2	0
17	Kulun	1	0	0	0	0	0	0	0	0	1	0	0	1	1	0	1	0	0	0	0	1	0	0	1	0	0	0	0	1	0	0	0	1	0	1	0	1	0	0	0	0	0	0	0	1	0	1	0
18	Kulun	1	0	0	0	0	0	0	1	0	0	0	0	1	0	0	1	1	1	0	0	0	0	0	0	0	0	1	0	0	0	0	0	0	0	1	0	0	0	0	0	0	0	1	0	1	0	0	0
19	Kulun	1	0	1	1	0	0	0	1	1	0	0	0	0	1	0	0	0	0	0	0	1	0	0	1	1	0	1	0	0	1	0	0	0	0	1	0	0	0	0	0	0	0	1	0	1	1	0	0
20	Kulun	1	0	0	1	1	0	0	0	1	0	0	0	0	0	0	0	0	0	0	0	2	0	1	1	0	0	2	0	0	0	0	0	0	0	1	0	0	0	0	0	1	0	1	0	1	0	0	0
21	Qingyang	1	0	0	2	0	0	0	0	2	0	0	0	0	1	0	1	0	1	0	1	1	0	0	0	0	0	2	0	1	0	1	0	0	0	1	0	0	0	0	0	0	1	2	0	1	0	1	1
22	Qingyang	0	0	0	2	0	0	0	0	2	1	0	0	0	1	0	1	0	1	0	0	2	0	0	0	1	0	2	0	1	1	0	0	1	0	1	1	1	0	0	0	0	0	1	2	0	1	1	0
23	Qingyang	1	0	0	1	0	0	1	0	1	0	0	0	0	1	0	1	0	1	1	2	0	0	0	0	0	2	1	0	2	0	1	0	1	0	1	0	0	0	0	0	0	2	2	0	1	0	2	1
24	Qingyang	0	0	0	1	0	0	0	1	1	0	1	0	0	1	0	0	0	1	0	0	0	0	0	1	1	0	2	0	0	0	0	0	1	1	1	1	0	0	0	0	0	0	1	1	0	0	1	0
25	Turfan	1	2	0	0	0	1	0	0	0	0	0	1	0	1	1	0	0	0	1	0	0	0	0	2	0	0	0	0	0	0	0	1	0	0	1	0	0	0	1	0	0	0	0	0	2	0	0	0
26	Turfan	1	0	0	1	0	0	0	1	1	0	0	0	1	1	0	1	0	0	0	0	2	0	0	1	0	0	1	0	1	1	0	1	0	0	1	1	1	0	0	0	0	0	1	0	1	0	1	0
27	Turfan	1	2	0	0	0	1	1	0	1	0	0	0	0	0	1	0	0	1	1	0	0	0	0	2	0	0	0	0	0	0	0	0	0	0	1	0	0	0	0	0	0	0	0	0	2	0	0	0
28	Turfan	1	0	0	1	0	1	0	1	1	1	0	0	1	1	0	1	0	1	0	0	1	0	0	1	0	0	0	0	1	0	0	0	1	0	0	0	0	1	0	0	0	1	1	1	1	0	1	0
29	Turfan	1	0	0	2	0	0	0	0	2	1	0	0	0	1	0	0	0	1	0	1	2	0	0	0	0	0	1	2	1	0	0	0	0	0	1	0	0	0	0	1	0	0	1	0	1	0	0	1
30	Xinjiang	1	0	0	2	0	0	0	0	2	0	0	0	1	0	0	1	0	1	0	0	2	0	0	1	1	0	2	0	0	0	0	0	0	0	1	0	0	0	0	0	0	0	2	2	0	1	1	1
31	Xinjiang	0	0	0	1	0	0	1	0	1	1	0	0	0	1	0	0	0	1	1	0	1	0	0	1	0	0	2	0	0	0	1	0	0	1	1	0	0	0	0	0	0	0	1	1	1	0	1	0
32	Xinjiang	1	0	1	1	0	0	0	0	1	1	0	0	0	1	0	0	0	1	1	1	2	0	0	1	0	0	0	1	1	0	0	0	1	0	1	0	0	0	0	1	0	0	1	0	1	0	0	1
33	Xinjiang	1	0	0	1	0	0	0	1	1	0	0	0	0	1	0	1	0	0	0	0	1	0	0	1	1	0	1	2	0	1	0	0	0	0	1	0	0	0	0	1	0	0	0	0	0	0	0	1
34	Xinjiang	1	1	0	2	0	0	0	0	1	0	1	0	1	0	1	0	0	1	1	0	1	0	0	1	0	0	1	0	0	1	1	0	0	0	1	0	0	0	1	0	0	0	1	1	1	0	2	0
35	Yunnan	1	0	0	0	0	0	0	0	0	0	0	1	0	1	1	0	1	1	1	0	0	0	0	1	0	0	0	0	0	0	0	0	0	0	1	0	0	1	0	0	0	0	0	0	1	0	0	0
36	Yunnan	1	0	0	1	0	0	0	1	1	0	1	0	0	1	1	1	1	1	1	0	1	1	0	1	1	0	2	0	0	0	0	0	0	0	1	0	0	0	0	0	0	0	2	1	1	1	0	0
37	Yunnan	1	0	1	1	0	0	0	0	1	0	0	0	0	0	0	0	0	1	0	0	0	0	0	0	0	0	1	0	0	0	0	0	0	0	1	0	0	0	0	0	2	0	1	0	1	0	1	0
[truncated: 5,000 more columns]
